# Supplementary material for: Bacterial c-di-GMP has a key role in establishing host–microbe symbiosis
Source: Nat Microbiol. 2023 Aug 31;8(10):1809–19. doi: 10.1038/s41564-023-01468-x (PMC10522488; doi:10.1038/s41564-023-01468-x)
Supplement: Supplementary file 2 — Supplementary Tables 1–22. [file 41564_2023_1468_MOESM2_ESM.xlsx]

## Sheet: Supplementary Table 1
Supplementary Table 1. Statistical analysis (generalized linear model, GLM) comparing proportions of different colony morphologies in evolved bacterial populations during host-association. As proportions of different morphologies varied significantly across populations from host-evolved (EVOhost) and control populations (EVOctrl), the results of Tukey’s post-hoc comparisons adjusted by false disc…
Treatment	Comparison	Estimate (SE)	z	p
EVOhost	smooth - fuzzy	1.95 (0.97)	2.01	0.0441
	wrinkly - fuzzy	5.35 (0.96)	5.58	3.52e-08
	wrinkly - smooth	3.41 (0.53)	6.49	2.62e-10
EVOctrl	smooth - fuzzy	2.22 (0.64)	3.49	0.00049

## Sheet: Supplementary Table 2
Supplementary Table 2. Statistical analysis (beta regression) testing for a change in proportions of different colony morphologies during growth of evolved populations on agar over time. Standard errors (SE) of coefficients and P-values corrected for multiple testing using fdr are shown. See Extended Data Fig. 2.
Treatment	Morphology	Estimate (SE)	t	p
EVOhost	wrinkly	-0.01 (0.00)	-6.12	3.68e-06
	fuzzy	0.01 (0.00)	3	0.01
	smooth	0.01 (0.00)	2.37	0.03
EVOctrl	fuzzy	0.00 (0.00)	1.47	0.16
	smooth	0.00 (0.00)	-1.47	0.16

## Sheet: Supplementary Table 3
Supplementary Table 3. List of isolated morphotypes. Bacteria were streaked on tryptic soy agar and incubated for 2 days at 20°C. Morphotypes were numbered consecutively given their origin in host evolved (EVOhost) or control (EVOctrl) populations and scored as smooth, fuzzy or wrinkly. MT15 and MT18 were excluded, as sequencing identified them as E. coli OP50, a food bacterium that hitchhiked an…
ID	POP	TREAT.	MORPH.	COLONY		ID	POP	TREAT.	MORPH.	COLONY
MT1	1	EVOhost	smooth			MT28	1	EVOctrl	smooth
MT2	1	EVOhost	fuzzy			MT29	1	EVOctrl	smooth
MT3	1	EVOhost	smooth			MT30	2	EVOctrl	smooth
MT4	1	EVOhost	wrinkly			MT31	2	EVOctrl	smooth
MT5	1	EVOhost	wrinkly			MT32	2	EVOctrl	fuzzy
MT6	1	EVOhost	smooth			MT33	3	EVOctrl	smooth
MT7	1	EVOhost	smooth			MT34	3	EVOctrl	smooth
MT8	2	EVOhost	wrinkly			MT35	3	EVOctrl	fuzzy
MT9	2	EVOhost	wrinkly			MT36	3	EVOctrl	fuzzy
MT10	3	EVOhost	smooth			MT37	4	EVOctrl	smooth
MT11	3	EVOhost	fuzzy			MT38	4	EVOctrl	fuzzy
MT12	3	EVOhost	wrinkly			MT39	4	EVOctrl	smooth
MT13	3	EVOhost	smooth			MT40	4	EVOctrl	smooth
MT14	3	EVOhost	wrinkly			MT41	5	EVOctrl	smooth
MT16	3	EVOhost	smooth			MT42	5	EVOctrl	smooth
MT17	4	EVOhost	wrinkly			MT43	5	EVOctrl	fuzzy
MT19	4	EVOhost	smooth			MT44	6	EVOctrl	smooth
MT20	4	EVOhost	wrinkly			MT45	6	EVOctrl	smooth
MT21	5	EVOhost	wrinkly			MT46	6	EVOctrl	fuzzy
MT22	5	EVOhost	wrinkly			MT47	6	EVOctrl	smooth
MT23	5	EVOhost	smooth
MT24	5	EVOhost	smooth			MT48	-	ancestral	ancestor
MT25	6	EVOhost	wrinkly
MT26	6	EVOhost	wrinkly
MT27	6	EVOhost	fuzzy

## Sheet: Supplementary Table 4
Supplementary Table 4. Principal component analysis of wrinkly and ancestral morphotypes’ trait profiles along the host-associated life cycle. This includes early colonization, short-term persistence and release from worms, biofilm formation, colony expansion and swarming of wrinkly morphotypes and ancestral MYb11. Subsequently wrinkly and ancestral phenotype sets were compared using permutationa…
	PC1	PC2	PC3	PC4	PC5	PC6
Standard deviation	1.79	1.14	0.83	0.68	0.51	0.3
Proportion of variance	0.54	0.22	0.11	0.08	0.04	0.02
Cumulative proportion	0.54	0.75	0.87	0.94	0.99	1
Biofilm formation	-0.52	0.16	-0.26	0.16	-0.03	-0.79
Swarming	0.35	-0.54	0.56	-0.02	-0.09	-0.52
Colony expansion	0.48	0.27	-0.13	0.08	0.79	-0.23
Early colonization	0.01	-0.74	-0.61	0.2	0.15	0.08
Short-term persistence	-0.44	-0.22	0.14	-0.73	0.45	0.03
Release	-0.44	-0.11	0.46	0.63	0.38	0.23
PERMANOVA
df	SS	F	R2	p
1	0.06	10.48	0.49	0.003

## Sheet: Supplementary Table 5
Supplementary Table 5. Summary of statistical analyses (ANOVAs) comparing bacterial phenotypes within evolved morphologies within host evolved and control replicate populations. Evolved wrinkly (W), smooth (S) and fuzzy (F) morphologies were compared to the ancestral Pl_MYb11 (A). For phenotypes, for which significant main effects of morphology were detected, the results of fdr-corrected Tukey’s …
Dependent variable	Treatment	df	F	p	Significant Tukey comparisons
Early colonization	EVOhost	3	0.68	0.567
	EVOctrl	2	0.21	0.808
Persistence	EVOhost	3	16.56	2.962e-08	A – W	F – W	S – W
					(-0.86) P = 0.0001	(-1.09) P = 0.0005	(-1.13) P = 0.0000002
	EVOctrl	2	0.07	0.929
Release	EVOhost	3	4.57	0.006	A -W
					(-0.68) P = 0.03
	EVOctrl	2	0.11	0.899
Biofilm formation	EVOhost	3	540.14	<2.2E-16	A – W	F – S	F – W	S-W
					(-0.38) P = 1.44E14	(0.06) P = 0.003	(-0.35) P = 3.44E-15	(-0-41) P = 2.19E-14
	EVOctrl	2	25.57	2.664e-10	A – F	A – S	F – S
					(-0.07) P = 1.66E-10	(-0.03) P = 0.005	(0.04) P = 2.06E-6
Colony expansion	EVOhost	3	4.44	0.007	S – W
					(0.001) P = 0.03
	EVOctrl	2	1.31	0.28
Swarming	EVOhost	3	18.64	9.62e-09	A – F	A – W	F – S	S – W
					(1.93) P = 0.000005	(1.61) P = 0.0000008	(-1.48) P = 0.0004	(1.17) P = 0.0006
	EVOctrl	2	13.85	2e-05	A – F	A – S	F – S
					(1.78) P = 0.00001	(0.88) P = 0.007	(-0.90) P = 0.02

## Sheet: Supplementary Table 6
Supplementary Table 6. Summary of statistical analyses (Generalized linear models follwed by fdr-corrected Tukey post-hoc tests) comparing bacterial phenotypes between evolved morphologies within host evolved and control replicate populations. Corresponding to Extended Data Figure 3.
Dependent variable	Treatment (population)	df	F	P	Significant Tukey comparisons					Treatment (population)	df	F	P	Significant Tukey comparisons
Early colonization	EVOhost (T1)	3	0.7	0.568						EVOctrl (C1)	1	0.94	0.365
	EVOhost (T2)	1	3.35	0.141						EVOctrl (C2)	2	0.06	0.94
	EVOhost (T3)	3	0.23	0.872						EVOctrl (C3)	2	0.87	0.449
	EVOhost (T4)	2	5.93	0.031	A – S(2.48)*					EVOctrl (C4)	2	1.85	0.207
	EVOhost (T5)	2	4.66	0.034	A – S(-0.85)*					EVOctrl (C5)	2	1.26	0.328
	EVOhost (T6)	2	0.69	0.542						EVOctrl (C6)	2	0.29	0.752
Persistence	EVOhost (T1)	3	11.86	<0.001	F – W(-1.36)**	S – W(-1.59)***				EVOctrl (C1)	1	0.1
	EVOhost (T2)	1	0.34	0.579						EVOctrl (C2)	2	0.08	0.92
	EVOhost (T3)	3	14.33	<0.001	A – W(-1.39)**	F – W(-1.67)**	S – W(-1.32)***			EVOctrl (C3)	2	0.39	0.688
	EVOhost (T4)	2	21.17	0.001	A – W(-0.90)*	S – W(-1.86)***				EVOctrl (C4)	2	1.24	0.327
	EVOhost (T5)	2	0.11	0.895						EVOctrl (C5)	2	0.05	0.953
	EVOhost (T6)	2	3.72	0.09						EVOctrl (C6)	2	0.85	0.453
Release	EVOhost (T1)	3	2.46	0.1						EVOctrl (C1)	1	0.01	0.928
	EVOhost (T2)	1	0.8	0.421						EVOctrl (C2)	2	0.01	0.99
	EVOhost (T3)	2	2.11	0.177						EVOctrl (C3)	2	0.39	0.692
	EVOhost (T4)	2	0.05	0.954						EVOctrl (C4)	2	2.31	0.18
	EVOhost (T5)	2	3.13	0.107						EVOctrl (C5)	2	0.01	0.99
	EVOhost (T6)	2	2.57	0.137						EVOctrl (C6)	2	0.11	0.894
Biofilm formation	EVOhost (T1)	3	267.52	<0.001	A – F(-0.11)**	A – W(-0.43)***	F – S(0.17)***	F – W(-0.31)***	S – W(-0.48)***	EVOctrl (C1)	1	1.365	0.26
	EVOhost (T2)	1	825.57	<0.001	A – W(-0.52)***					EVOctrl (C2)	2	5.44	0.012	A – S(-0.08)*
	EVOhost (T3)	3	129.39	<0.001	A – F(0.10)*	A – W(-0.36)***	F – S(-0.08)*	F – W(-0.46)***	S – W(-0.39)***	EVOctrl (C3)	2	45.88	<0.001	A – F(-0.07)***	F – S(0.06)***
	EVOhost (T4)	2	313.68	<0.001	A – W(-0.38)***	S – W(-0.37)***				EVOctrl (C4)	2	90.36	<0.001	A – F(-0.19)***	F – S(0.15)***
	EVOhost (T5)	2	755.92	<0.001	A – W(-0.39)***	S – W(-0.40)***				EVOctrl (C5)	2	1.02	0.38
	EVOhost (T6)	2	205.34	<0.001	A – W(-0.23)***	F – W(-0.24)***				EVOctrl (C6)	2	2.04	0.15
Colony expansion	EVOhost (T1)	3	23.56	<0.001	A – F(-0.40)***	F – S(0.24)***	F – W(0-41)***	S – W(0-17)***		EVOctrl (C1)	1	8.77	0.02	A – S(-0.14)*
	EVOhost (T2)	1	11.81	0.01	A – W(-0.17)*					EVOctrl (C2)	2	12.97	0.002	A – F(-0.23)**	F – S(0.24)**
	EVOhost (T3)	3	3.28	0.047						EVOctrl (C3)	2	4.65	0.03	F – S(0.29)*
	EVOhost (T4)	2	6.92	0.015	A – W(0.24)*	S – W(0.24)*				EVOctrl (C4)	2	1.96	0.18
	EVOhost (T5)	2	6.99	0.014	S – W(0.89)*					EVOctrl (C5)	2	5.78	0.03	F – S(-0.15)*
	EVOhost (T6)	2	22.74	<0.001	A – F(-0.34)*	A – W(0.32)*	F – W(0.66)***			EVOctrl (C6)	2	11.72	0.002	A – F(-0.25)*	F – S(0.36)**
Swarming	EVOhost (T1)	3	6.76	0.002	A – F(2.92)*	A – W(3.0)**				EVOctrl (C1)	1	5.79	0.05	A – S(1.92)*
	EVOhost (T2)	1	239.07	<0.001	A – W(1.67)***					EVOctrl (C2)	2	2.17	0.17
	EVOhost (T3)	3	13.11	<0.001	A – F(4.75)***	A – S(2.60)*	A – W(4.79)***	S – W(2.19)*		EVOctrl (C3)	2	61.11	0.001	A – F(3.08)**
	EVOhost (T4)	2	581.87	<0.001	A – W(3.09)***	S – W(2.75)***				EVOctrl (C4)	2	350.17	<0.001	A – F(1.58)***	A – S(3.08)***	F – S(1.50)***
	EVOhost (T5)	2	14.85	0.001	A – W(0.44)*	S – W(0.79)**				EVOctrl (C5)	2	5.86	0.032	A – F(1.06)*	F – S(-1.10)*
	EVOhost (T6)	2	40.73	<0.001	A – F(0.60)***	A – W(0.66)***				EVOctrl (C6)	2	1.29	0.31

## Sheet: Supplementary Table 7
Supplementary Table 7. Principal component analysis of host evolved (EVOhost), evolved control (EVOctrl) and ancestral Pl_MYb11 populations trait profiles along the host-associated life cycle. This includes early colonization, short-term persistence and release from worms, colony expansion and swarming. Subsequently phenotype sets of the different evolutionary treatments were compared using permu…
	PC1	PC2	PC3	PC4	PC5
Standard deviation	1.45	1.21	0.89	0.73	0.31
Proportion of variance	0.42	0.29	0.16	0.11	0.02
Cumulative proportion	0.42	0.71	0.87	0.98	1
Early colonization	-0.39	-0.34	0.68	-0.52	-0.03
Persistence	0.62	-0.09	0.41	0.08	0.66
Release	0.62	-0.28	0.15	-0.03	-0.71
Swarming	-0.1	0.64	0.59	0.42	-0.23
Colony expansion	-0.27	-0.62	0.11	0.73	0.01
PERMANOVA
	df	SS	F	R2	p	p(ancestor - EVOhost)
Evol. Treatment	2	0.08	3.47	0.32	0.022	0.048

## Sheet: Supplementary Table 8
Supplementary Table 8. Summary of statistical comparisons of phenotypes along the host-associated life cycle of host and control evolved populations against the Pl_MYb11 phenotypes. One-sample t-tests (alpha = 0.05, mu = 1, two-sided) were used to compare the relative evolved phenotype (evo/ancl) against the ancestor (mu=1). See Extended Data Fig. 5.
Phenotype	Treatment	t	df	p	adjusted p
Early colonization	EVOhost	0.92	5	0.4	0.8
	EVOctrl	0.13	5	0.9	0.9
Persistence	EVOhost	1.04	5	0.35	0.77
	EVOctrl	0.9	5	0.41	0.77
Release	EVOhost	0.9	5	0.41	0.77
	EVOctrl	-0.59	5	0.58	0.77
Swarming	EVOhost	-6.07	5	0	0.00351158
	EVOctrl	-4.3	5	0.01	0.00770333
Colony expansion	EVOhost	1.79	5	0.13	0.13
	EVOctrl	4.77	5	0.01	0.01

## Sheet: Supplementary Table 9
Supplementary Table 9. Genomic changes in evolved Pl_MYb11 morphotypes. Changes were detected IlluminaMiSeq whole genomes sequencing and mapping to the reference genomes of ancestral Pl_MYb11 .
morphotype	pop	treatment	morphology	position	REF	ALT	effectSO	geneID	gene_name	gene_name_additions	nucleotideChange	aaChange	impact	mutFreq	coverage	product	variantType	variantID	change	gene ontology
MT2	T1	EVOhost	fuzzy	5461360	G	A	upstream_gene_variant	CLM75_RS25095	rpoB	rpoB	c.-2594C>T		MODIFIER	1	22	DNA-directed RNA polymerase subunit beta	SNP	5461360_G_A	appeared	Two-component regulatory system
MT2	T1	EVOhost	fuzzy	3261014	A	AC	upstream_gene_variant	CLM75_RS14725	CLM75_RS14725	CLM75_RS14725	c.-3725_-3724insG		MODIFIER	0.875	16	methyltransferase	indel	3261014_A_AC	appeared	Catalytic activity
MT3	T1	EVOhost	smooth	5244030	A	C	missense_variant	CLM75_RS24045	CLM75_RS24045	CLM75_RS24045	c.706A>C	p.Thr236Pro	MODERATE	1	13	bifunctional diguanylate cyclase/phosphodiesterase	SNP	5244030_A_C	appeared	Two-component regulatory system
MT1	T1	EVOhost	smooth	4532772	C	NA	missense_variant	CLM75_RS20620	CLM75_RS20620	CLM75_RS20620	c.520C>T	p.Arg174Cys	MODERATE	1	18	WYL domain-containing protein	SNP	4532772_C_NA	appeared	DNA binding
MT3	T1	EVOhost	smooth	3084983	A	AC	frameshift_variant	CLM75_RS13935	CLM75_RS13935	CLM75_RS13935	c.326dupG	p.Val110fs	HIGH	0.9091	11	enoyl-CoA hydratase	indel	3084983_A_AC	disappeared	Fatty acid signalling
MT11	T2	EVOhost	fuzzy	1420988	C	NA	stop_gained	CLM75_RS06470	CLM75_RS06470	CLM75_RS06470	c.565C>T	p.Gln189*	HIGH	1	15	peptidoglycan DD-metalloendopeptidase family protein	SNP	1420988_C_NA	appeared	Outer membrane
MT13	T3	EVOhost	smooth	3261014	A	AC	upstream_gene_variant	CLM75_RS14725	CLM75_RS14725	CLM75_RS14725	c.-3725_-3724insG		MODIFIER	0.9583	10	methyltransferase	indel	3261014_A_AC	appeared	Catalytic activity
MT16	T3	EVOhost	smooth	554773	C	A	missense_variant	CLM75_RS02445	CLM75_RS02445	CLM75_RS02445	c.1384G>T	p.Ala462Ser	MODERATE	0.8889	18	polymerase	SNP	554773_C_A	appeared	DNA binding
MT10	T3	EVOhost	smooth	1420988	C	NA	stop_gained	CLM75_RS06470	CLM75_RS06470	CLM75_RS06470	c.565C>T	p.Gln189*	HIGH	1	12	peptidoglycan DD-metalloendopeptidase family protein	SNP	1420988_C_NA	appeared	Outer membrane
MT14	T3	EVOhost	wrinkly	1338659	T	TG	frameshift_variant	CLM75_RS06090	CLM75_RS06090	wspE	c.1453dupG	p.Glu485fs	HIGH	1	24	hybrid sensor histidine kinase/response regulator	indel	1338659_T_TG	appeared	Two-component regulatory system
MT12	T3	EVOhost	wrinkly	1339706	CATCGTT	C	disruptive_inframe_deletion	CLM75_RS06095	cheB	wspF	c.231_236delTATCGT	p.Ile78_Val79del	MODERATE	1	11	chemotaxis response regulator protein-glutamate methylesterase	indel	1339706_CATCGTT_C	appeared	Two-component regulatory system
MT20	T4	EVOhost	wrinkly	4105388	T	G	upstream_gene_variant	CLM75_RS18705	panB	panB	c.-1729A>C		MODIFIER	0.4	15	3-methyl-2-oxobutanoate hydroxymethyltransferase	SNP	4105388_T_G	appeared	Metabolism
MT20	T4	EVOhost	wrinkly	4105393	T	C	upstream_gene_variant	CLM75_RS18705	panB	panB	c.-1734A>G		MODIFIER	0.4	16	3-methyl-2-oxobutanoate hydroxymethyltransferase	SNP	4105393_T_C	appeared	Metabolism
MT20	T4	EVOhost	wrinkly	4105418	A	G	upstream_gene_variant	CLM75_RS18705	panB	panB	c.-1759T>C		MODIFIER	0.4	17	3-methyl-2-oxobutanoate hydroxymethyltransferase	SNP	4105418_A_G	appeared	Metabolism
MT20	T4	EVOhost	wrinkly	4105431	A	T	upstream_gene_variant	CLM75_RS18705	panB	panB	c.-1772T>A		MODIFIER	0.4	17	3-methyl-2-oxobutanoate hydroxymethyltransferase	SNP	4105431_A_T	appeared	Metabolism
MT21	T5	EVOhost	wrinkly	5928531	C	T	missense_variant	CLM75_RS27360	CLM75_RS27360	rph	c.398G>A	p.Gly133Asp	MODERATE	0.375	10	ribonuclease PH	SNP	5928531_C_T	appeared	RNA modification
MT22	T5	EVOhost	wrinkly	5928531	C	NA	missense_variant	CLM75_RS27360	CLM75_RS27360	rph	c.398G>A	p.Gly133Asp	MODERATE	1	15	ribonuclease PH	SNP	5928531_C_NA	appeared	RNA modification
MT21	T5	EVOhost	wrinkly	4105520	T	C	upstream_gene_variant	CLM75_RS18705	panB	panB	c.-1861A>G		MODIFIER	0.375	17	3-methyl-2-oxobutanoate hydroxymethyltransferase	SNP	4105520_T_C	appeared	Metabolism
MT21	T5	EVOhost	wrinkly	3084983	A	AC	frameshift_variant	CLM75_RS13935	CLM75_RS13935	CLM75_RS13935	c.326dupG	p.Val110fs	HIGH	0.9091	11	enoyl-CoA hydratase	indel	3084983_A_AC	disappeared	Fatty acid signalling
MT22	T5	EVOhost	wrinkly	3084983	A	AC	frameshift_variant	CLM75_RS13935	CLM75_RS13935	CLM75_RS13935	c.326dupG	p.Val110fs	HIGH	0.9091	11	enoyl-CoA hydratase	indel	3084983_A_AC	disappeared	Fatty acid signalling
MT22	T5	EVOhost	wrinkly	3261014	A	AC	upstream_gene_variant	CLM75_RS14725	CLM75_RS14725	CLM75_RS14725	c.-3725_-3724insG		MODIFIER	1	10	methyltransferase	indel	3261014_A_AC	appeared	Catalytic activity
MT27	T6	EVOhost	fuzzy	4203045	A	G	missense_variant	CLM75_RS19135	minD	minD	c.755A>G	p.His252Arg	MODERATE	1	13	septum site-determining protein MinD	SNP	4203045_A_G	appeared	Cell division
MT26	T6	EVOhost	wrinkly	1197818	C	G	upstream_gene_variant	CLM75_RS05480	CLM75_RS05480	CLM75_RS05480	c.-336C>G		MODIFIER	0.5	12	phosphodiesterase	SNP	1197818_C_G	appeared	Two-component regulatory system
MT26	T6	EVOhost	wrinkly	1197822	C	G	upstream_gene_variant	CLM75_RS05480	CLM75_RS05480	CLM75_RS05480	c.-332C>G		MODIFIER	0.5	12	phosphodiesterase	SNP	1197822_C_G	appeared	Two-component regulatory system
MT25	T6	EVOhost	wrinkly	1338659	T	TG	frameshift_variant	CLM75_RS06090	CLM75_RS06090	wspE	c.1453dupG	p.Glu485fs	HIGH	1	22	hybrid sensor histidine kinase/response regulator	indel	1338659_T_TG	appeared	Two-component regulatory system
MT26	T6	EVOhost	wrinkly	1338659	T	TG	frameshift_variant	CLM75_RS06090	CLM75_RS06090	wspE	c.1453dupG	p.Glu485fs	HIGH	1	15	hybrid sensor histidine kinase/response regulator	indel	1338659_T_TG	appeared	Two-component regulatory system
MT29	C1	EVOctrl	smooth	3644679	C	CG	frameshift_variant	CLM75_RS16500	CLM75_RS16500	CLM75_RS16500	c.1418dupG	p.Thr474fs	HIGH	1	11	response regulator	indel	3644679_C_CG	appeared	Two-component regulatory system
MT32	C2	EVOctrl	fuzzy	3261014	A	AC	upstream_gene_variant	CLM75_RS14725	CLM75_RS14725	CLM75_RS14725	c.-3725_-3724insG		MODIFIER	0.9091	12	methyltransferase	indel	3261014_A_AC	appeared	Catalytic activity
MT32	C2	EVOctrl	fuzzy	4202032	T	TG	frameshift_variant	CLM75_RS19130	minC	minC	c.685dupG	p.Ala229fs	HIGH	0.9091	12	septum site-determining protein MinC	indel	4202032_T_TG	appeared	Cell division
MT31	C2	EVOctrl	smooth	3644679	C	CG	frameshift_variant	CLM75_RS16500	CLM75_RS16500	CLM75_RS16500	c.1418dupG	p.Thr474fs	HIGH	0.8667	15	response regulator	indel	3644679_C_CG	appeared	Two-component regulatory system
MT31	C2	EVOctrl	smooth	3261014	A	AC	upstream_gene_variant	CLM75_RS14725	CLM75_RS14725	CLM75_RS14725	c.-3725_-3724insG		MODIFIER	0.8667	13	methyltransferase	indel	3261014_A_AC	appeared	Catalytic activity
MT33	C3	EVOctrl	smooth	2579904	A	C	upstream_gene_variant	CLM75_RS11615	metH	metH	c.-2770T>G		MODIFIER	0.4615	13	methionine synthase	SNP	2579904_A_C	appeared	Metabolism
MT34	C3	EVOctrl	smooth	4105707	T	C	upstream_gene_variant	CLM75_RS18705	panB	panB	c.-2048A>G		MODIFIER	0.5	13	3-methyl-2-oxobutanoate hydroxymethyltransferase	SNP	4105707_T_C	appeared	Metabolism
MT34	C3	EVOctrl	smooth	4105725	G	C	upstream_gene_variant	CLM75_RS18705	panB	panB	c.-2066C>G		MODIFIER	0.5	14	3-methyl-2-oxobutanoate hydroxymethyltransferase	SNP	4105725_G_C	appeared	Metabolism
MT34	C3	EVOctrl	smooth	4105677	C	T	upstream_gene_variant	CLM75_RS18705	panB	panB	c.-2018G>A		MODIFIER	0.5	14	3-methyl-2-oxobutanoate hydroxymethyltransferase	SNP	4105677_C_T	appeared	Metabolism
MT34	C3	EVOctrl	smooth	4105753	T	G	upstream_gene_variant	CLM75_RS18705	panB	panB	c.-2094A>C		MODIFIER	0.5	16	3-methyl-2-oxobutanoate hydroxymethyltransferase	SNP	4105753_T_G	appeared	Metabolism
MT34	C3	EVOctrl	smooth	4105761	A	G	upstream_gene_variant	CLM75_RS18705	panB	panB	c.-2102T>C		MODIFIER	0.5	16	3-methyl-2-oxobutanoate hydroxymethyltransferase	SNP	4105761_A_G	appeared	Metabolism
MT34	C3	EVOctrl	smooth	4105746	T	G	upstream_gene_variant	CLM75_RS18705	panB	panB	c.-2087A>C		MODIFIER	0.5	16	3-methyl-2-oxobutanoate hydroxymethyltransferase	SNP	4105746_T_G	appeared	Metabolism
MT34	C3	EVOctrl	smooth	4105747	A	G	upstream_gene_variant	CLM75_RS18705	panB	panB	c.-2088T>C		MODIFIER	0.5	16	3-methyl-2-oxobutanoate hydroxymethyltransferase	SNP	4105747_A_G	appeared	Metabolism
MT33	C3	EVOctrl	smooth	3084983	A	AC	frameshift_variant	CLM75_RS13935	CLM75_RS13935	CLM75_RS13935	c.326dupG	p.Val110fs	HIGH	0.9091	11	enoyl-CoA hydratase	indel	3084983_A_AC	disappeared	Fatty acid signalling
MT34	C3	EVOctrl	smooth	3261014	A	AC	upstream_gene_variant	CLM75_RS14725	CLM75_RS14725	CLM75_RS14725	c.-3725_-3724insG		MODIFIER	0.9091	13	methyltransferase	indel	3261014_A_AC	appeared	Catalytic activity
Comment: In this table, each row highlights and individual mutation found in the evolved Pl_MYb11 isolates. For example, there are 16 rows highlighting the individual mutations found in the strains with wrinkly colony morphology. Some strains are listed in more than 1 row if their genomes contained more than 1 mutation. For example, the wrinkly strain MT20 had a total of 4 mutations and is thus l…

## Sheet: Supplementary Table 10
Supplementary Table 10. Statistical analysis (Welch-ANOVA, nested ANOVA, ANOVA) to compare the intracellular c-di-GMP of evolved wrinkly Pl_MYb11 versus ancestral Pl_MYb11. This includes c-di-GMP measurements with a fluorescence sensor and mass spectrometry. Because intracellular c-di-GMP varied significantly between ancestral and evolved Pl_MYb11, the results of Games-Howell or Dunnett post-hoc …
Welch-ANOVA+ Games-Howell post-hoc test
Treatment	Comparison	Estimate	conf. low	conf. high	p
Fluorescence sensor	wspFEVO-anc	-0.85	-1.43	-0.26	0.01
	wspEEVO- anc	-0.68	-0.89	-0.47	0
	rphEVO-anc	-1.01	-1.91	-0.11	0.03
Mass spectrometry (normalized [c-di-GMP])	wspFEVO-anc	-8.72	-16.6	-0.83	0.03
	wspEEVO-anc	-6.92	-10.9	-2.93	0
	rphEVO-anc	-23.3	-43.4	-3.31	0.03
Mass spectrometry (total [c-di-GMP])	wspFEVO-anc	-1.08	-1.69	-0.46	0
	wspEEVO-anc	-1.33	-2.25	-0.41	0.01
	rphEVO-anc	-4.4	-6.26	-2.53	0
Nested-ANOVA+ Dunnett post-hoc test
Treatment	Comparison	Estimate (SE)	t	p
Fluorescence sensor- RFI	wspFEVO-anc	0.59 (0.19)	3.14	0.01
	MT21-anc	0.63 (0.19)	3.37	0.004
	MT25-anc	1.06 (0.19)	5.63	0
	MT26-anc	-0.01 (0.19)	-0.08	0.94
	MT13-anc	0.22 (0.19)	1.15	0.45
	MT33-anc	0.12 (0.19)	0.65	0.73
	MT11-anc	0.04 (0.19)	0.23	0.94
ANOVA+ Dunnett post-hoc test
Treatment	Comparison	Estimate (SE)	t	p
Fluorescence sensor - normalized RFI	wspFEVO-anc	0.85 (0.17)	4.99	0
	MT21-anc	0.75 (0.17)	4.39	0
	MT25-anc	0.87 (0.17)	5.09	0
	MT26-anc	0.53 (0.17)	3.07	0.01
	MT13-anc	-0.05 (0.17)	-0.27	0.93
	MT33-anc	-0.02 (0.17)	-0.09	0.93
	MT11-anc	0.04 (0.17)	0.23	0.93

[truncated: 12 more sheets: Supplementary Table 11, Supplementary Table 12, Supplementary Table 13, Supplementary Table 14, Supplementary Table 15, Supplementary Table 16, Supplementary Table 17, Supplementary Table 18, Supplementary Table 19, Supplementary Table 20, Supplementary Table 21, Supplementary Table 22]
